# Supplementary material for: ﻿Polygonatum dabieshanense (Asparagaceae), a new species from the Dabieshan Mountains, Anhui and Henan provinces, China
Source: PhytoKeys. 2026 Jan 6;269:31–42. doi: 10.3897/phytokeys.269.173145 (PMC12800783; doi:10.3897/phytokeys.269.173145)
Supplement: XML Treatment for Polygonatum dabieshanense [file phytokeys.269.173145-treatment1.xml]

<!DOCTYPE tp:taxon-treatment
  PUBLIC "-//TaxonX//DTD Taxonomic Treatment Publishing DTD v0 20100105//EN" "tax-treatment-NSO.dtd">
<tp:taxon-treatment xmlns:tp="http://www.plazi.org/taxpub"><tp:treatment-meta><kwd-group><label>Taxon classification</label><kwd>
                <named-content content-type="kingdom">Plantae</named-content>
              </kwd><kwd>
                <named-content content-type="order">Asparagales</named-content>
              </kwd><kwd>
                <named-content content-type="family">Asparagaceae</named-content>
              </kwd></kwd-group><mixed-citation publication-type="journal"><person-group><name><surname>Song</surname><given-names>Xiang-wen</given-names></name><name><surname>Xu</surname><given-names>Tao</given-names></name><name><surname>Wang</surname><given-names>Wei</given-names></name><name><surname>Han</surname><given-names>Bang-xing</given-names></name><name><surname>Li</surname><given-names>Guang-yan</given-names></name><name><surname>Yi</surname><given-names>Shan-yong</given-names></name></person-group><article-title>﻿<italic><tp:taxon-name><tp:taxon-name-part taxon-name-part-type="genus" reg="Polygonatum">Polygonatum</tp:taxon-name-part> <tp:taxon-name-part taxon-name-part-type="species" reg="dabieshanense">dabieshanense</tp:taxon-name-part></tp:taxon-name></italic> (<tp:taxon-name><tp:taxon-name-part taxon-name-part-type="family">Asparagaceae</tp:taxon-name-part></tp:taxon-name>), a new species from the Dabieshan Mountains, Anhui and Henan provinces, China</article-title><source>PhytoKeys</source><day>06</day><month>01</month><year>2026</year><volume>269</volume><fpage>31</fpage><lpage>42</lpage><pub-id pub-id-type="doi">10.3897/phytokeys.269.173145</pub-id></mixed-citation></tp:treatment-meta><tp:nomenclature><label>﻿</label><tp:taxon-name><object-id xmlns:xlink="http://www.w3.org/1999/xlink" content-type="arpha" xlink:type="simple">D484BDD6-BD82-5839-8861-41C3271B284B</object-id>
              <tp:taxon-name-part taxon-name-part-type="genus" reg="Polygonatum">Polygonatum</tp:taxon-name-part>
              <tp:taxon-name-part taxon-name-part-type="species" reg="dabieshanense">dabieshanense</tp:taxon-name-part>
              <object-id xmlns:xlink="http://www.w3.org/1999/xlink" content-type="ipni" xlink:type="simple">urn:lsid:ipni.org:names:77374666-1</object-id>
            </tp:taxon-name><tp:taxon-authority>B.X.Han, S.Y.Yi &amp; X.W.Song</tp:taxon-authority><tp:taxon-status xmlns:xlink="http://www.w3.org/1999/xlink" xlink:type="simple">sp. nov.</tp:taxon-status><xref ref-type="fig" rid="F4">Figs 4</xref><xref ref-type="fig" rid="F5">, 5</xref></tp:nomenclature><tp:treatment-sec sec-type="diagnosis" id="SECID0E4LAG"><title>Diagnosis.</title><p>The new species similar to <italic><tp:taxon-name><tp:taxon-name-part taxon-name-part-type="genus" reg="Polygonatum">P.</tp:taxon-name-part> <tp:taxon-name-part taxon-name-part-type="species" reg="praecox">praecox</tp:taxon-name-part></tp:taxon-name></italic>, <italic><tp:taxon-name><tp:taxon-name-part taxon-name-part-type="genus" reg="Polygonatum">P.</tp:taxon-name-part> <tp:taxon-name-part taxon-name-part-type="species" reg="cyrtonema">cyrtonema</tp:taxon-name-part></tp:taxon-name></italic>, and <italic><tp:taxon-name><tp:taxon-name-part taxon-name-part-type="genus" reg="Polygonatum">P.</tp:taxon-name-part> <tp:taxon-name-part taxon-name-part-type="species" reg="odoratum">odoratum</tp:taxon-name-part></tp:taxon-name></italic>. It differs from <italic><tp:taxon-name><tp:taxon-name-part taxon-name-part-type="genus" reg="Polygonatum">P.</tp:taxon-name-part> <tp:taxon-name-part taxon-name-part-type="species" reg="praecox">praecox</tp:taxon-name-part></tp:taxon-name></italic> in having a terete rhizome, white corolla, 2–4 seeds; differs from <italic><tp:taxon-name><tp:taxon-name-part taxon-name-part-type="genus" reg="Polygonatum">P.</tp:taxon-name-part> <tp:taxon-name-part taxon-name-part-type="species" reg="cyrtonema">cyrtonema</tp:taxon-name-part></tp:taxon-name></italic> in having a terete rhizome, white corolla, filament cylindrical and extending inwardly, smooth, and glabrous, 2–4 seeds; differs from <italic><tp:taxon-name><tp:taxon-name-part taxon-name-part-type="genus" reg="Polygonatum">P.</tp:taxon-name-part> <tp:taxon-name-part taxon-name-part-type="species" reg="odoratum">odoratum</tp:taxon-name-part></tp:taxon-name></italic> in having a yellow rhizome, upper part angled stem, 2–4 seeds.</p><fig id="F4" position="float" orientation="portrait"><object-id xmlns:xlink="http://www.w3.org/1999/xlink" content-type="doi" xlink:type="simple">10.3897/phytokeys.269.173145.figure4</object-id><object-id xmlns:xlink="http://www.w3.org/1999/xlink" content-type="arpha" xlink:type="simple">12A3CB7A-5DBB-5532-9CB5-895EF4686710</object-id><label>Figure 4.</label><caption><p><italic><tp:taxon-name><tp:taxon-name-part taxon-name-part-type="genus" reg="Polygonatum">Polygonatum</tp:taxon-name-part> <tp:taxon-name-part taxon-name-part-type="species" reg="dabieshanense">dabieshanense</tp:taxon-name-part></tp:taxon-name></italic> B.X.Han, S.Y.Yi &amp; X.W.Song, sp. nov. <bold>A.</bold> Habit; <bold>B.</bold> Rhizome; <bold>C.</bold> Flower. Drawn by Tao Xu.</p></caption><graphic xmlns:xlink="http://www.w3.org/1999/xlink" xlink:href="phytokeys-269-031_article-173145__-g004.jpg" position="float" orientation="portrait" xlink:type="simple" id="oo_1506172.jpg"><uri content-type="original_file" xlink:type="simple">https://binary.pensoft.net/fig/1506172</uri></graphic></fig></tp:treatment-sec><tp:treatment-sec sec-type="material" id="SECID0EDPAG"><title>Type.</title><p>China • Anhui Province: Luan City, Huoshan County, Mt. Nanyueshan, 12 Mar 2022, <italic>Song SXW220312</italic> (holotype: ACM; isotype: PE).</p><fig id="F5" position="float" orientation="portrait"><object-id xmlns:xlink="http://www.w3.org/1999/xlink" content-type="doi" xlink:type="simple">10.3897/phytokeys.269.173145.figure5</object-id><object-id xmlns:xlink="http://www.w3.org/1999/xlink" content-type="arpha" xlink:type="simple">65DD276D-2B4D-55D8-8961-AAD0210C762C</object-id><label>Figure 5.</label><caption><p><italic><tp:taxon-name><tp:taxon-name-part taxon-name-part-type="genus" reg="Polygonatum">Polygonatum</tp:taxon-name-part> <tp:taxon-name-part taxon-name-part-type="species" reg="dabieshanense">dabieshanense</tp:taxon-name-part></tp:taxon-name></italic> B.X.Han, S.Y.Yi &amp; X.W.Song, sp. nov. <bold>A.</bold> Plants; <bold>B, C.</bold> Flowers; <bold>D.</bold> Inflorescence; <bold>E.</bold> Habitat. Photos by Tao Xu.</p></caption><graphic xmlns:xlink="http://www.w3.org/1999/xlink" xlink:href="phytokeys-269-031_article-173145__-g005.jpg" position="float" orientation="portrait" xlink:type="simple" id="oo_1506173.jpg"><uri content-type="original_file" xlink:type="simple">https://binary.pensoft.net/fig/1506173</uri></graphic></fig></tp:treatment-sec><tp:treatment-sec sec-type="description" id="SECID0ELQAG"><title>Description.</title><p>Rhizome terete, 1.0–2.0 cm thick. Stem arching, 30–70 cm, glabrous, and terete. Leaves 10–18, alternate; petiole short or nearly sessile; leaf blade elliptic, 5.0–7.0 × 3.5–5.0 cm, apex usually short mucro. Inflorescences raceme, 1–2(3) flowered; peduncle 1.0–1.5 cm; bracteoles borne on the middle part of pedicel, subulate, 0.5–1.5 mm, or absent. Flowers pendulous, pedicel 0.5–1.0 cm long. Perianth white, campanulate-cylindrical, 1.5–2.0 cm long; lobes 2–3 mm long, excurved. Filaments inserted near the distal 1/2 of the perianth tube, cylindrical and extending inwardly, 2.5–5.0 mm long, smooth, apex without saccate-convex. Anthers 3.0–3.5 mm long. Ovary 3–5 mm in diam. Berries blue-black, 0.8–1.0 cm in diam, 2–4 seeded.</p></tp:treatment-sec><tp:treatment-sec sec-type="phenology" id="SECID0EQQAG"><title>Phenology.</title><p>Growth initiated in February, flowering in March–April, and fruiting in April–October.</p></tp:treatment-sec><tp:treatment-sec sec-type="distribution" id="SECID0EVQAG"><title>Distribution and habitat.</title><p>Primarily in moist, deciduous, bamboo forests and broad-leaved forests, 150–1000 meters; documented on the slopes of Dabieshan Mountains, in Anhui and Henan Provinces.</p></tp:treatment-sec><tp:treatment-sec sec-type="etymology" id="SECID0E1QAG"><title>Etymology.</title><p>Derived from the name of the Dabieshan Mountains, where <italic><tp:taxon-name><tp:taxon-name-part taxon-name-part-type="genus" reg="Polygonatum">Polygonatum</tp:taxon-name-part> <tp:taxon-name-part taxon-name-part-type="species" reg="dabieshanense">dabieshanense</tp:taxon-name-part></tp:taxon-name></italic> was discovered.</p></tp:treatment-sec><tp:treatment-sec sec-type="Chinese name" id="SECID0ELRAG"><title>Chinese name.</title><p>大别山黄精 (da bie shan huang jing)</p></tp:treatment-sec><tp:treatment-sec sec-type="Morphological comparison" id="SECID0EQRAG"><title>Morphological comparison.</title><p>Morphological comparisons between the new taxon and other <italic><tp:taxon-name><tp:taxon-name-part taxon-name-part-type="genus" reg="Polygonatum">Polygonatum</tp:taxon-name-part></tp:taxon-name></italic> species revealed that it is most similar to <italic><tp:taxon-name><tp:taxon-name-part taxon-name-part-type="genus" reg="Polygonatum">P.</tp:taxon-name-part> <tp:taxon-name-part taxon-name-part-type="species" reg="praecox">praecox</tp:taxon-name-part></tp:taxon-name></italic>, <italic><tp:taxon-name><tp:taxon-name-part taxon-name-part-type="genus" reg="Polygonatum">P.</tp:taxon-name-part> <tp:taxon-name-part taxon-name-part-type="species" reg="cyrtonema">cyrtonema</tp:taxon-name-part></tp:taxon-name></italic>, and <italic><tp:taxon-name><tp:taxon-name-part taxon-name-part-type="genus" reg="Polygonatum">P.</tp:taxon-name-part> <tp:taxon-name-part taxon-name-part-type="species" reg="odoratum">odoratum</tp:taxon-name-part></tp:taxon-name></italic>. However, it can be distinguished from <italic><tp:taxon-name><tp:taxon-name-part taxon-name-part-type="genus" reg="Polygonatum">P.</tp:taxon-name-part> <tp:taxon-name-part taxon-name-part-type="species" reg="praecox">praecox</tp:taxon-name-part></tp:taxon-name></italic>, <italic><tp:taxon-name><tp:taxon-name-part taxon-name-part-type="genus" reg="Polygonatum">P.</tp:taxon-name-part> <tp:taxon-name-part taxon-name-part-type="species" reg="cyrtonema">cyrtonema</tp:taxon-name-part></tp:taxon-name></italic>, and <italic><tp:taxon-name><tp:taxon-name-part taxon-name-part-type="genus" reg="Polygonatum">P.</tp:taxon-name-part> <tp:taxon-name-part taxon-name-part-type="species" reg="odoratum">odoratum</tp:taxon-name-part></tp:taxon-name></italic> by distinct features of the rhizome, leaves, stem, inflorescence, filament, corolla, and flowering phenology (Table <xref ref-type="table" rid="T3">3</xref>).</p></tp:treatment-sec><tp:treatment-sec><!--Section generated to contain objects referenced in tp:taxon-treatment.--><table-wrap id="T3" position="float" orientation="portrait"><label>Table 3.</label><caption><p>Comparison of <italic><tp:taxon-name><tp:taxon-name-part taxon-name-part-type="genus" reg="Polygonatum">P.</tp:taxon-name-part> <tp:taxon-name-part taxon-name-part-type="species" reg="dabieshanense">dabieshanense</tp:taxon-name-part></tp:taxon-name></italic>, <italic><tp:taxon-name><tp:taxon-name-part taxon-name-part-type="genus" reg="Polygonatum">P.</tp:taxon-name-part> <tp:taxon-name-part taxon-name-part-type="species" reg="praecox">praecox</tp:taxon-name-part></tp:taxon-name></italic>, <italic><tp:taxon-name><tp:taxon-name-part taxon-name-part-type="genus" reg="Polygonatum">P.</tp:taxon-name-part> <tp:taxon-name-part taxon-name-part-type="species" reg="cyrtonema">cyrtonema</tp:taxon-name-part></tp:taxon-name></italic>, and <italic><tp:taxon-name><tp:taxon-name-part taxon-name-part-type="genus" reg="Polygonatum">P.</tp:taxon-name-part> <tp:taxon-name-part taxon-name-part-type="species" reg="odoratum">odoratum</tp:taxon-name-part></tp:taxon-name></italic>.</p></caption><table id="TID0ER1AG" rules="all"><tbody><tr><th rowspan="1" colspan="1">Characters</th><th rowspan="1" colspan="1">
                <italic>
                  <tp:taxon-name><tp:taxon-name-part taxon-name-part-type="genus" reg="Polygonatum">P.</tp:taxon-name-part> <tp:taxon-name-part taxon-name-part-type="species" reg="dabieshanense">dabieshanense</tp:taxon-name-part></tp:taxon-name>
                </italic>
              </th><th rowspan="1" colspan="1">
                <italic>
                  <tp:taxon-name><tp:taxon-name-part taxon-name-part-type="genus" reg="Polygonatum">P.</tp:taxon-name-part> <tp:taxon-name-part taxon-name-part-type="species" reg="praecox">praecox</tp:taxon-name-part></tp:taxon-name>
                </italic>
              </th><th rowspan="1" colspan="1">
                <italic>
                  <tp:taxon-name><tp:taxon-name-part taxon-name-part-type="genus" reg="Polygonatum">P.</tp:taxon-name-part> <tp:taxon-name-part taxon-name-part-type="species" reg="cyrtonema">cyrtonema</tp:taxon-name-part></tp:taxon-name>
                </italic>
              </th><th rowspan="1" colspan="1">
                <italic>
                  <tp:taxon-name><tp:taxon-name-part taxon-name-part-type="genus" reg="Polygonatum">P.</tp:taxon-name-part> <tp:taxon-name-part taxon-name-part-type="species" reg="odoratum">odoratum</tp:taxon-name-part></tp:taxon-name>
                </italic>
              </th></tr><tr><td rowspan="1" colspan="1">Rhizome</td><td rowspan="1" colspan="1">terete, 1.0–2.0 cm thick, yellow</td><td rowspan="1" colspan="1">moniliform,1.6–2.8 cm thick, yellow</td><td rowspan="1" colspan="1">gingeriform, 1.5–3.0 cm thick, yellow</td><td rowspan="1" colspan="1">terete, 0.5–1.0 cm thick, white</td></tr><tr><td rowspan="1" colspan="1">Stem</td><td rowspan="1" colspan="1">30–70 cm, terete</td><td rowspan="1" colspan="1">30–85 cm, terete</td><td rowspan="1" colspan="1">40–105 cm, terete</td><td rowspan="1" colspan="1">25–65 cm, upper part angled</td></tr><tr><td rowspan="1" colspan="1">Leaves</td><td rowspan="1" colspan="1">blade elliptic</td><td rowspan="1" colspan="1">blade oblong-lanceolate</td><td rowspan="1" colspan="1">blade oblong-lanceolate</td><td rowspan="1" colspan="1">blade elliptic</td></tr><tr><td rowspan="1" colspan="1">Inflorescence</td><td rowspan="1" colspan="1">raceme, 1–2(–3) flowered</td><td rowspan="1" colspan="1">raceme, 1–3(–4) flowered</td><td rowspan="1" colspan="1">umbel-like, 3–7(–14) flowered</td><td rowspan="1" colspan="1">raceme, 1–3(–5) flowered</td></tr><tr><td rowspan="1" colspan="1">Filament</td><td rowspan="1" colspan="1">cylindrical and extending inwardly, smooth, and glabrous</td><td rowspan="1" colspan="1">cylindrical and extending inwardly, smooth, and glabrous</td><td rowspan="1" colspan="1">papillose or shortly cottony, apex slightly dilated or saccate-convex</td><td rowspan="1" colspan="1">cylindrical and extending inwardly, smooth or verruculose</td></tr><tr><td rowspan="1" colspan="1">Inserted position of filament</td><td rowspan="1" colspan="1">filaments inserted near the distal 1/2 of the perianth tube</td><td rowspan="1" colspan="1">filaments inserted near the distal 1/3 of the perianth tube</td><td rowspan="1" colspan="1">filaments inserted near the distal 1/3 of the perianth tube</td><td rowspan="1" colspan="1">filaments inserted near the distal 1/2 of the perianth tube</td></tr><tr><td rowspan="1" colspan="1">Corolla</td><td rowspan="1" colspan="1">white, lobes excurved</td><td rowspan="1" colspan="1">green, lobes excurved</td><td rowspan="1" colspan="1">green, lobes excurved</td><td rowspan="1" colspan="1">white, lobes slightly excurved</td></tr><tr><td rowspan="1" colspan="1">Berries</td><td rowspan="1" colspan="1">blue-black, 0.8–1.0 cm</td><td rowspan="1" colspan="1">black, 1.2–1.5 cm</td><td rowspan="1" colspan="1">black, 0.9–1.0 cm</td><td rowspan="1" colspan="1">blue-black, 0.7–1.0 cm</td></tr><tr><td rowspan="1" colspan="1">Seed</td><td rowspan="1" colspan="1">2–4</td><td rowspan="1" colspan="1">9–15</td><td rowspan="1" colspan="1">3–9</td><td rowspan="1" colspan="1">7–9</td></tr><tr><td rowspan="1" colspan="1">Flower phenology</td><td rowspan="1" colspan="1">March to April</td><td rowspan="1" colspan="1">March to April</td><td rowspan="1" colspan="1">April to May</td><td rowspan="1" colspan="1">March to April</td></tr></tbody></table></table-wrap></tp:treatment-sec></tp:taxon-treatment>
